# Supplementary material for: MicroRNA expression profile in Lampetra morii upon Vibrio anguillarum infection and miR-4561 characterization targeting lip
Source: Commun Biol. 2021 Aug 20;4:995. doi: 10.1038/s42003-021-02525-z (PMC8379177; doi:10.1038/s42003-021-02525-z)
Supplement: Supplementary file 4 — Supplementary Data 1. [file 42003_2021_2525_MOESM4_ESM.xlsx]

## Sheet: mature
supp Table. Known and novel miRNAs identified from three libraries.
miRNA	Sequence	B0.readcount	B17.readcount	B8.readcount	B0.tpm	B17.tpm	B8.tpm	Length
pma-miR-130b	UAGUGCAAUGUGAAAAGGGCAU	24	35	7	21.3111	61.605	7.90767	22
pma-miR-132-3p	UAACAGUCUACAGCCAUGGAC	35	15	22	31.0787	26.4021	24.8527	21
pma-miR-132-5p	CCGUGGCGUUAGACUGAUGCUG	94	18	63	83.4684	31.6826	71.1691	22
pma-miR-144-3p	UACAGUAUAUAUGAUGUGCUGC	387	326	230	343.641	573.806	259.824	22
pma-miR-144-5p	GGAUAUCAUACUAUACUGUAAA	1214	482	396	1077.99	848.388	447.348	22
pma-miR-145-5p	GUCCAGUUUUCCCAGGAAUCCCU	0	1	0	0	1.76014	0	23
pma-miR-181a-5p	AACAUUCAACGCUGUCGGUGAGU	4	0	1	3.55185	0	1.12967	23
pma-miR-194-5p	UGUAACAGCAACUCCAUGUGGAU	1	0	0	0.887961	0	0	23
pma-miR-210	GUGUGCGUGUGACAGCGGCUGU	6	7	5	5.32777	12.321	5.64834	22
pma-miR-23a-3p	AUCACAUUGCCAGGGAUUACCGC	7290	5100	4248	6473.24	8976.72	4798.83	23
pma-miR-23a-5p	UGGGGUUCCUGGCACGGUGAUUU	17	12	12	15.0953	21.1217	13.556	23
pma-miR-23b	AUCACAUUGCCAGGGAUUACCAC	20395	7228	5105	18110	12722.3	5766.95	23
pma-miR-29a-5p	ACUGAUUUCUCUUGGUGUUUAGA	2509	1186	2347	2227.9	2087.53	2651.33	23
pma-miR-451	AAACCGUUACCAUUAUUGUAACCA	5451	6545	7769	4840.28	11520.1	8776.39	24
pma-miR-4543	UAUAGGUCUGUGUUGUGAUGUG	130	32	39	115.435	56.3245	44.057	22
pma-miR-4546	AGCAGCAAGUCGGCGUGGAAGG	7	1	1	6.21573	1.76014	1.12967	22
pma-miR-4561	UUUGGUGAUGAUUUUGAUGACG	65067	6351	12604	57777	11178.7	14238.3	22
pma-miR-4567	UAAUGCUGUCAUGAUUGGGGUAU	1	0	0	0.887961	0	0	23
pma-miR-4601	UGCCCCUUUGUCAAUCCACUGC	2	0	0	1.77592	0	0	22
pma-miR-497-3p	CCAGAGCGUGGUGUGCUGCAGC	103	42	15	91.46	73.926	16.945	22
pma-miR-497-5p	CAGCAGCACAACACGAUCUGUU	219	343	39	194.464	603.729	44.057	22
novel_1	UCAGUUUGUCAAAUACACCGGG	991192	519387	839830	880140	914195	948729	22
novel_104	CAAGGAAUUGUGUGAAGUUAAC	6	9	6	5.32777	15.8413	6.77801	22
novel_105	UCCGCCGAAGACGCCGAUCGUCA	0	3	1	0	5.28043	1.12967	23
novel_108	CAGGCCGUAGUAUACCCGGGGU	1	0	1	0.887961	0	1.12967	22
novel_109	CUACGAUUGCAGGCUUUUUCGC	2	0	2	1.77592	0	2.25934	22
novel_110	CACAUGGAGCAAAACGUCGGA	0	2	0	0	3.52028	0	21
novel_111	UCUGGCAACAAAGCUGACACCU	3	4	1	2.66388	7.04057	1.12967	22
novel_113	AACCCAUUUGUGCCCACGUUG	5	1	0	4.43981	1.76014	0	21
novel_114	UUCAGUAACAGAACGACGGUGC	3	3	1	2.66388	5.28043	1.12967	22
novel_115	UCGUACAAAUUGAGGGUGAACAAC	0	8	0	0	14.0811	0	24
novel_117	UCAACACAAAACUGGACUGAUU	6	0	2	5.32777	0	2.25934	22
novel_118	UCAACACAAAACUGGACUGAUUUUG	6	0	2	5.32777	0	2.25934	25
novel_13	CGUGACGAUGACGGCGAUGGAA	7	0	6	6.21573	0	6.77801	22
novel_14	UGCAACGACCAAUCCAACACAUG	34	73	10	30.1907	128.49	11.2967	23
novel_16	ACGUGCUCGGAGCUUUUUCAGAAA	5	7	2	4.43981	12.321	2.25934	24
novel_17	CACGUGCUCGGAGCUUUUUCAGAAA	6	13	3	5.32777	22.8818	3.389	25
novel_2	CCAGAGCGUGAUGUGCUGCAGC	21729	6436	3453	19294.5	11328.3	3900.74	22
novel_21	CGGCUCGCAACUUGGGACUGGA	10	3	4	8.87961	5.28043	4.51867	22
novel_23	UCCAGCAACGGCAACUGCAGUGG	2	11	2	1.77592	19.3616	2.25934	23
novel_24	CUACAACCCAAACAUAUCGGA	10	0	7	8.87961	0	7.90767	21
novel_30	GUUGCUGCUGUUGCCUCUGCC	1	0	0	0.887961	0	0	21
novel_31	CCGAGACCUGGUCUCAAGAAC	0	4	0	0	7.04057	0	21
novel_32	AGGACCAUUGCUGGAAACGUCG	5	1	3	4.43981	1.76014	3.389	22
novel_33	CUGGUUGUCUGCGAUGUGGACC	0	3	0	0	5.28043	0	22
novel_34	UAGAUACUACUGUAGGCCCAGU	1	3	0	0.887961	5.28043	0	22
novel_35	UGCUAGACCACGUGCUCGACC	0	13	0	0	22.8818	0	21
novel_36	UGCUGCUCGAAACUCGGCCGUGU	0	3	0	0	5.28043	0	23
novel_37	UACAAACAAAAGACAUAACUCU	59	137	19	52.3897	241.139	21.4637	22
novel_38	UUUCGGUAAAGUCACGUAGAUA	606	675	751	538.105	1188.1	848.381	22
novel_39	CAUAUGAGACUAGGCUCGAAGG	5	2	2	4.43981	3.52028	2.25934	22
novel_4	UUUUUUCGGUAAAGUCACGUAGG	1196	1574	398	1062	2770.46	449.608	23
novel_41	UACGUGACUUUACCGAAAGAAC	4753	8314	5131	4220.48	14633.8	5796.33	22
novel_46	UUCGGUAAAGUCACGUAGGUA	613	601	410	544.32	1057.85	463.164	21
novel_48	UGUUGCCUCCGAAACGUCGUG	52	32	17	46.174	56.3245	19.2044	21
novel_49	UCCGUCGUUCAUGCAGGGGGC	77	57	25	68.373	100.328	28.2417	21
novel_51	UGGGUGUGUACAUAGCAGUUUG	0	0	2	0	0	2.25934	22
novel_54	UCCGUCGUUCAUGCAGGGGACGU	0	0	1	0	0	1.12967	23
novel_57	CUAUCUACGUGACUUUACCGAA	1279	797	1063	1135.7	1402.83	1200.84	22
novel_58	UGUAUAGAGCGGUAGUGUAGC	3	0	2	2.66388	0	2.25934	21
novel_60	CGUGACUUUACCGAAAGAACCA	665	1552	825	590.494	2731.74	931.976	22
novel_61	CUGCUGUAGCUGCUGCUGUAGC	4	2	3	3.55185	3.52028	3.389	22
novel_62	UGUCCGACGUUUCGCUCCGUGCG	151	153	56	134.082	269.302	63.2614	23
novel_65	UGUGUUUUAACCACGGGCUCUCC	11	0	3	9.76758	0	3.389	23
novel_67	UGACUAGUGUAGUUAGCCUGG	19	17	23	16.8713	29.9224	25.9824	21
novel_69	UACUACACGUGGUUGGGAGCUUCU	12	1	6	10.6555	1.76014	6.77801	24
novel_7	CGUGACUUUACUGAAAGAACCA	179	385	54	158.945	677.655	61.0021	22
novel_73	UGGGGUAGCUUUGUCUGUGUGU	24	15	109	21.3111	26.4021	123.134	22
novel_74	UGUGACCGUUCCGGAAUCGUUC	1	6	4	0.887961	10.5609	4.51867	22
novel_77	UGGGGGUAGCUUUGUCUGUGU	1	3	9	0.887961	5.28043	10.167	21
novel_78	CGUGACUUUACCGAAAAAAC	47	69	37	41.7342	121.45	41.7977	20
novel_8	UGAAAUGUCGGACGUCGUGCC	409	5	5	363.176	8.80071	5.64834	21
novel_81	UUUGCACCAUGUGCUGAGAGCU	6	1	4	5.32777	1.76014	4.51867	22
novel_83	UGACGUCUCUGUGAUAUCACCGG	4	13	6	3.55185	22.8818	6.77801	23
novel_84	UACGUGUAUAUCAUCGGAAC	0	0	2	0	0	2.25934	20
novel_87	UUUAAAUGGCCUGGCUUUCAGA	1	1	1	0.887961	1.76014	1.12967	22
novel_91	CUCACCACCCUCCUCGCCACC	3	0	0	2.66388	0	0	21
novel_93	UACACAUAUGUAGUAGCUAC	0	3	0	0	5.28043	0	20
novel_94	AUCUGGAGUUGUGACAAUUCA	0	0	9	0	0	10.167	21
novel_96	UACAAGGCCUGGGUCAACC	4	2	0	3.55185	3.52028	0	19
novel_98	GUGUGUAGCUACUACUGGU	0	8	0	0	14.0811	0	19
novel_99	ACAGUACUGUGCACUACAUGAA	1	0	0	0.887961	0	0	22

## Sheet: Source data
Figure1a	B0	B8	B17		Figure1c	novel_8	pma-miR-4546	pma-miR-497-3p	novel_2	pma-miR-497-5p	pma-miR-4561	pma-miR-23b	pma-miR-130b	novel_14	pma-miR-4543	novel_7	novel_37	novel_49	pma-miR-144-5p	novel_48	novel_4	novel_111	novel_114	novel_62	novel_16	novel_21	novel_39	novel_17	novel_69	pma-miR-23a-3p	pma-miR-144-3p	novel_32	pma-miR-132-3p	novel_81	novel_46	pma-miR-132-5p	novel_24	pma-miR-23a-5p	novel_61	novel_78	novel_57	pma-miR-210	novel_1	novel_13	pma-miR-29a-5p	novel_104	novel_23	novel_87	novel_41
18	227565	164976	81939		0-8h	-5.5988	-2.0521	-2.0244	-1.8985	-1.7341	-1.6128	-1.243	-1.0224	-1.0103	-0.98173	-0.97369	-0.87948	-0.8677	-0.86096	-0.85774	-0.83214	-0.82973	-0.82973	-0.67581	-0.56669	-0.56669	-0.56669	-0.24477	-0.24477	-0.0239	0.004535	0.018269	0.085384	0.17027	0.17497	0.17793	0.24066	0.25273	0.3402	0.4101	0.48836	0.4922	0.51617	0.53284	0.65894	0.75523	0.75523	0.75523	0.86564
19	309270	226992	120202		0-17d	-6.1581	-2.6114	-1.0982	-1.5594	0.84324	-3.1609	-1.3006	0.74028	1.2983	-1.8264	1.3009	1.4114	-0.23793	-1.1367	-0.50448	0.59218	0.611	0.19596	0.21495	0.68139	-1.541	-1.126	1.3114	-3.389	-0.31946	-0.0515	-2.126	-1.0264	-2.389	0.16744	-2.1887	-4.5461	-0.30654	-0.80404	0.7499	-0.4864	0.41835	-0.73639	-4.0315	-0.88505	0.78092	2.6554	0.19596	1.0027
20	607402	449653	374786		8h-17d	-0.39149	-0.39149	1.0939	0.50682	2.7452	-1.3803	0.1102	1.9304	2.4764	-0.67689	2.4423	2.4586	0.79754	-0.10796	0.52105	1.5921	1.6085	1.1935	1.0585	1.4159	-0.80653	-0.39149	1.724	-2.9765	-0.12778	0.11175	-1.9765	-0.94403	-2.3915	0.16025	-2.1988	-4.4989	-0.39149	-0.97645	0.50758	-0.80698	0.093936	-1.0848	-4.2765	-1.3762	0.19347	2.0679	-0.39149	0.30481
21	1509547	1039695	794849
22	3779534	3597895	2356048
23	3393824	3411518	2340502
24	1328270	1603912	1507762
25	375886	350800	170007
26	333941	232987	188091
27	339186	242885	140858
28	288638	224040	133207
29	250917	221671	120715
30	236722	290858	92392
31	318249	606499	250541
32	290241	618051	173546
33	195214	433989	87480
34	133397	407095	75315
35	197297	584158	660408
Figure3a	lip			gapdh				Figure3b	miR-4561			gapdh			lip				Figure3c	miR-4561			gapdh			lip				Figure3e		actin	lip	lip/actin
Batch number	1	2	3	1	2	3		Vibrio anguillarum	1	2	3	1	2	3	1	2	3		LPS	1	2	3	1	2	3	1	2	3		1	12h	311374	221661	0.71188
Gill	21	20.76	20.88	19.43	19.02	19.67		0h	22.32	22.81	22.62	21.31	21.45	21.69	22.42	22.69	22.67		0h	22.44	22.88	22.73	21.31	21.45	21.69	22.4	22.72	22.68			24h	343764	281525	0.818948
Kidney	20.44	20.61	20.39	19.33	19.07	19.14		2h	25.43	26.02	25.47	21.69	21.8	21.88	21.03	21.75	21.27		2h	26.06	26.28	26.11	22.41	22.36	22.58	21.77	21.96	21.92			72h	311684	754884	2.42195
Liver	20.01	19.21	20.09	20.65	20.57	20.73		8h	23.55	23.92	24.01	21.46	21.5	21.76	19.83	20.22	20.07		8h	23.56	24.23	23.79	21.52	21.58	21.64	21.33	21.46	21.41			untreated	406714	237367	0.583621
Intestine	20.65	21.29	20.73	20.12	20.33	20.19		24h	24.12	24.52	24.19	22.06	22.27	22.34	20.01	20.56	20.19		24h	22.03	22.49	21.89	20.15	20.34	20.06	19.89	20.24	20.08		2	12h	480339	306632	0.638366
Supraneural body	21.33	21.92	21.56	21.03	21.22	21.19		48h	23.41	23.77	23.32	21.57	21.69	21.3	20.36	20.99	20.35														24h	421047	470933	1.11848
Brain	21.28	21.8	21.34	20.91	21.05	21.13		72h	22.19	22.44	22.26	20.48	20.31	20.62	20.55	20.45	20.59														72h	334796	757929	2.26385
Heart	20.88	20.93	20.84	20.64	20.49	20.75																									untreated	342595	264486	0.772008
																														3	12h	337262	251882	0.746844
Figure4b			luciferase activity			Figure4b	actin	GFP	GFP/actin																						24h	368156	473820	1.28701
NC+mut	125670	26197	0.208459	0.208459		NC+mut	321561	4726947	14.7																						72h	307842	833702	2.70821
	160000	30905	0.193156	0.193156			349516	4159240	11.9																						untreated	373443	269675	0.722132
	160000	31998	0.199988	0.199988			321961	5634318	17.5
NC+wt	125316	24100	0.192314	0.192314		NC+wt	346915	7146449	20.6
	160000	17777	0.111106	0.111106			291982	5868840	20.1
	160000	22082	0.138013	0.138013			365192	7157763	19.6
ago+wt	126025	994	0.00788732	0.00788732		ago+wt	348250	522375	1.5
	160000	4662	0.0291375	0.0291375			336742	875529	2.6
	160000	5403	0.0337688	0.0337688			351622	1090028	3.1
ago+mut	125316	19490	0.155527	0.155527		ago+mut	294615	4419225	15
	160000	22223	0.138894	0.138894			334854	4420073	13.2
	160000	19634	0.122713	0.122713			299762	4046787	13.5
						wt	359411	4205109	11.7
							364917	2554419	7
							371642	3642092	9.8
Figure5b	inhibitor	actin	lip	lip/actin	mimics	actin	lip	lip/actin		Figure5c	1	2	3	4	5	6	7	8	9	10	11	12	13	14	15	16	17	18	19	20
1	nc	443589	218594	0.492785	nc	372819	957072	2.56712		lip	18.8	21.64	21.12	22.34	19.67	20.68	20.12	21.01	19.23	19.99	22.56	20.27	20.4	19.68	19.67	18.5	18.77	19.31	18.49	18.67
	50nM	366157	250923	0.685288	50nM	420625	859323	2.04297		miR-4561	26.01	19.05	18.85	19.94	22.59	19.23	18.64	18.82	18.49	19.05	19.7	19.31	22.46	23.59	22.34	20.34	19.52	18.67	18.19	18.59
	100nM	393204	327544	0.833013	100nM	326534	582715	1.78455		gapdh	20.17	20.35	20.61	21.33	21.22	21.49	20.59	20.46	20.31	21.32	21.15	21.22	22.56	21.59	21.72	20.21	19.8	20.49	19.97	19.99
	150nM	386416	445478	1.15285	150nM	423506	147705	0.348767
	200nM	329433	598059	1.81542	200nM	393313	152137	0.386809
2	nc	400329	185522	0.463424	nc	364046	754627	2.07289
	50nM	431035	310478	0.720308	50nM	378600	706701	1.86662
	100nM	421444	336207	0.79775	100nM	373572	602836	1.61371
	150nM	347310	383664	1.10467	150nM	344183	151238	0.439412
	200nM	401798	635402	1.5814	200nM	330568	96181	0.290957
3	nc	392788	168713	0.429527	nc	364046	833112	2.28848
	50nM	343517	206708	0.60174	50nM	378600	791783	2.09134
	100nM	353838	387461	1.09502	100nM	373572	578629	1.54891
	150nM	340519	424092	1.24543	150nM	344183	283254	0.822975
	200nM	324368	679448	2.09468	200nM	330568	187255	0.566464
Figure6a		mimic-miR4561	mimic-gapdh	inhibitor-miR4561	inhibitor-gapdh	NC-miR4561	NC-gapdh	untreat-miR4561	untreat-gapdh		Figure6b		mimic-lip	mimic-gapdh	inhibitor-lip	inhibitor-gapdh	NC-lip	NC-gapdh	untreat-lip	untreat-gapdh		Figure6c	CFU/mL
absorbance	1	19.78	20.21	23.32	20.53	21.1	20.1	21.21	20.26		absorbance	1	19.78	20.21	23.32	20.53	21.1	20.1	21.21	20.26		Batch number	1	2	3	4	5	6
	2	19.85	20.49	23.37	20.26	20.97	20.27	21.35	20.37			2	19.85	20.49	23.37	20.26	20.97	20.27	21.35	20.37		mimic	1100	1213	969	1332	588	600
	3	19.92	20.33	23.82	20.05	21.27	20.19	21.32	19.95			3	19.92	20.33	23.82	20.05	21.27	20.19	21.32	19.95		inhibitor	206	178	182	262	223	189
																						NC	77	83	276	266	500	432
Figure7a	gray-scale value				Figure7d	Embryo number	Control group	Mimics group	Inhibitor group													untreat	31	51	47	32	11	24
Batch number	1	2	3		1	1000	503	289	402
zygote	1	1.02	1.04		2	1000	352	207	310
2cell	6.67	6.31	6.97		3	1000	419	153	399
4cell	7.21	9.09	11		4	1000	363	175	207
8cell	28.34	42.12	36.67		5	1000	147	54	74
16cell	27.91	43.19	31.74		6	1000	186	153	168
32cell	12	12.66	12.36		7	1000	394	168	293
64cell	8.12	9.35	9.38		8	1000	219	59	151
128cell	2.81	3.33	3.49		9	1000	333	103	172
256cell	26.97	41.46	35.25		10	1000	423	51	110
Gastrula stage	4.25	4.38	4.12		11	1000	117	32	129
Neurula stage	5.71	5.56	5.62		12	1000	153	44	84
Head stage	1.98	2.12	2.23		13	1000	203	100	146
Hatching	2.78	2.51	2.33
Figure8a	number of fertilized embryos/(100embryos)				Figure8b	number of surviving embryos/(100embryos)							Figure8d	absorbance							Figure8e	absorbance
	1	2	3			Neurula			Head stage					nc			siRNA					nc			mimics			inhibitor
NC	55	59	44			1	2	3	1	2	3			1	2	3	1	2	3			1	2	3	1	2	3	1	2	3
siRNA-NC	60	54	43		NC	54	63	49	36	44	40		gapdh	20.24	19.78	20.52	20.18	19.78	20.65		gapdh	22.29	21.69	22.16	22.74	22.13	22.5	22.62	22.16	22.41
siRNA-LIP(308)	63	52	42		siRNA-NC	56	64	52	37	41	45		caspase1	27.68	27.32	27.45	25.11	25.46	25.5		caspase1	27.73	27.64	27.32	26.59	26.71	26.42	27.66	27.34	27.19
siRNA-LIP(515)	49	51	40		siRNA-LIP(308)	11	14	19	0	0	0		caspase3	27.14	26.78	26.71	22.06	22.34	22.51		caspase3	28.73	28.91	28.34	28.3	27.94	27.14	28.91	29.1	29.03
siRNA-LIP(942)	41	53	44		siRNA-LIP(515)	32	37	27	12	7	17		caspase7	21.34	21.41	21.27	20.72	20.64	20.49		caspase7	25.55	25.61	25.4	24.91	24.76	24.61	25.67	25.7	25.91
					siRNA-LIP(942)	41	33	39	21	11	16		caspase8	27.67	27.46	27.39	23.99	24.17	24.33		caspase8	28.32	28.45	28.19	27.45	27.33	27.5	28.84	28.93	29.03
													tnf1like	30.18	29.77	29.83	24.21	24.53	24.67		tnf1like	31.39	31.12	31.02	28.86	29.45	28.83	32.5	31.97	31.65
													tnfr10	21.03	21.17	20.91	18.97	19.3	19.11		tnfr10	28.78	28.63	28.51	27.8	27.64	27.73	29.9	29.2	29.31
													fadd	23.37	23.19	23.11	21.68	21.76	21.94		fadd	28.69	28.45	28.32	26.92	26.71	27.1	28.92	28.99	29.03
													nfkb	32.25	32.1	32.19	31.02	31.24	31.18		nfkb	32.98	32.78	32.69	31.65	31.75	31.8	33.71	33.2	33.23
													lip	21.23	21.19	21.42	24.05	23.97	24		lip	20.1	19.97	19.67	24.54	24.32	23.97	22.05	21.57	21.83
													pdcd5	24.55	24.32	24.19	22.46	22.52	22.7		pdcd5	26.6	26.49	26.37	25.1	25.34	24.84	27.04	26.94	26.83
FigureS1	B0	B17	B8
pma-miR-4561	65067	6351	12604
pma-miR-23b	20395	7228	5105
pma-miR-23a-3p	7290	5100	4248
pma-miR-451	5451	6545	7769
pma-miR-29a-5p	2509	1186	2347
pma-miR-144-5p	1214	482	396
pma-miR-144-3p	387	326	230
pma-miR-497-5p	219	343	39
pma-miR-4543	130	32	39
pma-miR-497-3p	103	42	15
pma-miR-132-5p	94	18	63
pma-miR-132-3p	35	15	22
pma-miR-130b	24	35	7
pma-miR-23a-5p	17	12	12
pma-miR-4546	7	1	1
pma-miR-210	6	7	5
pma-miR-181a-5p	4	0	1
pma-miR-4601	2	0	0
pma-miR-194-5p	1	0	0
pma-miR-4567	1	0	0
pma-miR-145-5p	0	1	0
[truncated: 7 more columns]
